# Supplementary material for: Tensile Overload Injures Human Alveolar Epithelial Cells through YAP/F-Actin/MAPK Signaling
Source: Biomedicines. 2023 Jun 26;11(7):1833. doi: 10.3390/biomedicines11071833 (PMC10376431; doi:10.3390/biomedicines11071833)
Supplement: Supplementary file 1 [file biomedicines-11-01833-s001.zip]

Archive with 1 entries (1 files):
- biomedicines-2423819-supplementary.pdf
